# Supplementary material for: Molecular characteristics of Brucella melitensis isolates from humans in Qinghai Province, China
Source: Infect Dis Poverty. 2021 Mar 26;10:42. doi: 10.1186/s40249-021-00829-0 (PMC8004457; doi:10.1186/s40249-021-00829-0)
Supplement: Supplementary file 1 — Additional file 1: Table S1. B. melitensis genome information. [file 40249_2021_829_MOESM1_ESM.xls]

## Sheet: Sheet1
	List of B. melitensis genomes information
№	Isolates	GenBank Assembly ID	Coutry	Region	Year	SNPs*
1	02-5863-1	GCA_000480095.1	Unknown	Unknown	-	2332
2	02-7258	GCA_000479975.1	Unknown	Unknown	-	2356
3	43	GCA_000331655.1	China: Shihezi Xinjiang	East Asia	-	2507
4	11-1823-3434	GCA_000480215.1	Unknown	Unknown	-	2350
5	128	GCA_000298615.1	China	East Asia	1986	2347
6	133	GCA_000298595.1	China	East Asia	1998	2346
7	16M	GCA_000007125.1	USA	North America	1952	0
8	16M_1	GCA_000160295.1	USA	North America	1952	205
9	16M_2	GCA_000250795.2	China (Laboratory strain)	East Asia	2011	2338
10	16M_3	GCA_000740415.1	USA	North America	1952	210
11	2008724259	GCA_001715485.1	USA: California	North America	2007	2921
12	2010724553	GCA_001715465.1	USA: California	North America	2010	2371
13	20236	GCA_001431745.1	China: Inner Mongolia, Baotou city	East Asia	2012	2359
14	548	GCA_000591005.1	Russia: Saratov region	Europe	1948	2316
15	1963-09-01	GCA_000182235.1	India	South Asia	1963	2317
16	63/9_1	GCA_000740395.1	India	South Asia	1963	2319
17	64/150	GCA_000366845.1	India	South Asia	1964	2320
18	66/59	GCA_000366865.1	India	South Asia	1966	2325
19	ADMAS-G1	GCA_000444515.1	India	South Asia	2013	235
20	ATCC 23457	GCA_000022625.1	India	South Asia	1963	2318
21	B115	GCA_000365865.1	Malta	Europe	1962	600
22	BCB028	GCA_000292165.2	China	East Asia	1956	2343
23	BCB033	GCA_000292085.2	China	East Asia	2006	2343
24	BG2 (S27)	GCA_000370625.1	Pakistan	Near East	2008	23412
25	BM IND1	GCA_000685375.1	India: North Indian plains	South Asia	2007	2336
26	Br.m-1252/10-Geo	GCA_001856295.1	Georgia: Marneuli	Caucasus	2010	2325
27	Br.m-1268/11-Geo	GCA_001856365.1	Georgia: Gardabani	Caucasus	2011	2319
28	Br.m-1771/12-Geo	GCA_001856285.1	Georgia: Tbilisi	Caucasus	2012	2326
29	BRUC048	GCA_001608355.1	Egypt	Near East	-	2933
30	BRUC101	GCA_001608425.1	Egypt	Near East	-	2928
31	C-554	GCA_000705095.1	Russia: Republic of Dagestan	Caucasus	2012	2329
32	C-555	GCA_000705115.1	Russia: Republic of Dagestan	Caucasus	2012	2326
33	C-558	GCA_000714755.1	Russia: Republic of Dagestan	Caucasus	2013	2327
34	C-567	GCA_001302485.1	Russia: Republic of Kalmykia	Caucasus	2014	2322
35	C-568	GCA_001302525.1	Russia: Republic of Kalmykia	Caucasus	2014	2328
36	C-569	GCA_001307425.1	Russia: Republic of Kalmykia	Caucasus	2014	2327
37	C-570	GCA_001302495.1	Russia: Stavropol region	Caucasus	2014	2319
38	C-571	GCA_001302545.1	Russia: Stavropol region	Caucasus	2014	2318
39	C-572	GCA_001307445.1	Russia: Stavropol region	Caucasus	2014	2318
40	C-573	GCA_001307475.1	Russia: Stavropol region	Caucasus	2014	2324
41	CNGB 1076	GCA_000366625.1	Argentina: San Juan	South America	2006	444
42	CNGB 1120	GCA_000366885.1	Argentina: Buenos Aires	South America	2006	444
43	CNGB 290	GCA_000366905.1	Argentina: Jujuy	South America	1996	446
44	Ether	GCA_000158735.1	Italy	Europe	1961	2820
45	Ether_1	GCA_000740355.1	Italy	Europe	1963	2819
46	F1/06 B10	GCA_000370645.1	Zimbabwe	Africa	2006	1725
47	F10/05-2	GCA_000366925.1	Portugal	Europe	2005	629
48	F10/06-16	GCA_000370665.1	Thailand	South East Asia	2006	2334
49	F15/06-7	GCA_000365845.1	Italy: Sicily	Europe	2006	2913
50	F2/06-6	GCA_000366945.1	Portugal	Europe	2006	2324
51	F3/02	GCA_000366965.1	Norway	Europe	2002	623
52	F5/07-239A	GCA_000366985.1	Italy: Sicily	Europe	2007	2887
53	F6/05-6	GCA_000367005.1	Sudan	Africa	2005	2318
54	F8/01-155	GCA_000370685.1	Kosovo	Europe	2001	2352
55	F9/05	GCA_000370705.1	Turkey	Near East	2005	2355
56	Human/CT/US/1995	GCA_000988815.1	USA	North America	1995	2880
57	I-136	GCA_002631235.1	Russia: Republic of Chakassia	Central Asia	1959	2334
58	I-160	GCA_002278585.1	Russia: Republic of Tuva	Central Asia	1961	2342
59	I-194	GCA_002278675.1	Russia: Irkutsk region	Central Asia	1965	2322
60	I-216	GCA_002266775.1	Russia: Republic of Buryatia	Central Asia	1970	2342
61	I-280	GCA_002278575.1	Russia: Republic of Buryatia	Central Asia	1983	2322
62	I-308	GCA_002278735.1	Russia: Republic of Tuva	Central Asia	1986	2343
63	I-338	GCA_002266785.1	Russia:Novosibirsk region	Central Asia	1993	2321
64	I-340	GCA_002278695.1	Russia: Krasnoyarsk region	Central Asia	1995	2330
65	I-349	GCA_002266765.1	Russia: Republic of Tuva	Central Asia	1999	2329
66	I-370	GCA_002278715.1	Russia: Republic of Tuva	Central Asia	2010	2335
67	KIV-L	GCA_002266745.1	Russia: Republic of Chechnja	Caucasus	2014	2334
68	KU/RCF-03	GCA_001702375.1	Kuwait	Near East	2014	1805
69	KU/RCF-31	GCA_001702315.1	Kuwait	Near East	2014	2536
70	KU/RCF-64	GCA_001702335.1	Kuwait	Near East	2014	2491
71	KU/RCF-84	GCA_001702305.1	Kuwait	Near East	2014	2469
72	KU/RCF-96	GCA_001702255.1	Kuwait	Near East	2014	2413
73	M111	GCA_000209615.2	China (vaccine strain)	East Asia	1980s	2355
74	M5	GCA_000348645.1	China (vaccine strain)	East Asia	1962	2475
75	M5-10	GCA_000292065.1	China (vaccine strain)	East Asia	-	2348
76	M5-90	GCA_000192885.1	China (vaccine strain)	East Asia	-	2355
77	M28	GCA_000192725.1	China	East Asia	1950's	2349
78	M28-12	GCA_000209595.2	China	East Asia	-	2352
79	MY1483/09	GCA_000940435.1	Malaysia	South East Asia	2009	2343
80	NI	GCA_000227645.1	China: Inner Mongolia	East Asia	2007	2403
81	Phil1136/12	GCA_000938035.1	Malaysia	South East Asia	2012	2358
82	R3/07-2	GCA_000367025.1	Italy: Sicily	Europe	2007	2898
83	Rev.1	GCA_000158695.1	USA (vaccine strain)	North America	1955	394
84	SKN25	GCA_001857585.1	India	South Asia	2015	2313
85	UK14/06	GCA_000370725.1	Somalia	Africa	2006	1658
86	UK19/04	GCA_000367045.1	Somalia	Africa	2005	1654
87	UK22/04	GCA_000370745.1	United Kingdom	Europe	2004	1697
88	UK22/06	GCA_000366585.1	Somalia	Africa	2006	2339
89	UK23/06	GCA_000370765.1	Somalia	Africa	2006	1671
90	UK24/06	GCA_000370785.1	Nigeria	Africa	2006	1696
91	UK29/05	GCA_000370805.1	United Kingdom	Europe	2005	2310
92	UK3/06	GCA_000370825.1	Cyprus	Near East	2006	2313
93	UK31/99	GCA_000370845.1	Egypt	Near East	1999	2929
94	UK37/05	GCA_000370865.1	United Kingdom	Europe	2005	2357
95	QH2009001	GCA_016411965.1*	China	East Asia	2019	2330
96	QH2009005	GCA_016806105.1*	China	East Asia	2019	2320
	note :16M-2 is a strain isolated from an infected mouse.
